# Supplementary material for: Metabolomics Profiling and In Vitro Genoprotective Effect of Actinidia chinensis Planch. var. deliciosa (A.Chev.) A.Chev. Leaf Extract
Source: Toxics. 2026 Apr 13;14(4):324. doi: 10.3390/toxics14040324 (PMC13119791; doi:10.3390/toxics14040324)
Supplement: Supplementary file 1 [file toxics-14-00324-s001.zip]

Archive with 1 entries (1 files):
- toxics-4217012-supplementary.xlsx
