# Supplementary material for: Metabolomics Profiling and In Vitro Genoprotective Effect of Actinidia chinensis Planch. var. deliciosa (A.Chev.) A.Chev. Leaf Extract
Source: Toxics. 2026 Apr 13;14(4):324. doi: 10.3390/toxics14040324 (PMC13119791; doi:10.3390/toxics14040324)
Supplement: Supplementary file 1 [file toxics-14-00324-s001.zip › toxics-4217012-supplementary.xlsx]

## Sheet: Foglio1
Peak Number	Putative identification	Elemental formula	Class	Retention time (min)	MSI	ESI (+) main adduct	Experimental m/z (+)	ESI (-) main adduct	Experimental m/z (-)	Theoretical m/z (-)	Mass error (-) (ppm)	Confirming fragment in negative	Confirming fragment in positive
1	Trihexose, chloride adduct	C18H32O16	Oligosaccharides	0.751033	2			[M+Cl]-	539.138	539.138	-0.286754	503,1645; 179,0577
2	Tetrahexose chloride adduct	C24H42O21	Oligosaccharides	0.792967	2			[M+Cl]-	701.193	701.191	-2.70968	701.1923; 665.2175; 539.1422; 485.1522;443.1398; 383.1191; 341.1075; 221.0670; 179.0550
3	Dihexose, chloride adduct	C12H22O11	Oligosaccharides	0.813933	2			[M+HCOOH-H]-	377.086	377.085	-2.12154	341,1113; 215,0345; 179.0577
4	Trihexose, formic acid adduct	C18H32O16	Oligosaccharides	0.824417	2			[M+HCOOH-H]-	549.167	549.167	-0.92613	503.1645; 221.0670; 207.0513; 179.0577
5	Ascorbic acid hexoside	C12H18O11	Organic acids	1.132	2			[M-H]-	337.078	337.077	-3.85668	277,0566; 174,0186
6	Hexose derivative	C11H22O9		1.27	3			[M+HCOOH-H]-	343.125	343.124	-2.62296	297,1192; 179,0577; 149,0462; 143,0360; 135,0673; 119,0343; 113,0248; 101,0237; 89,0246; 85,0285
7	Citric acid	C6H8O7	Organic acids	1.345	1			[M-H]-	191.02	191.019	-6.8056	173.007
8	Pyridoxine hexoside	C14H21NO8	Pyridines	1.691	2	[M+H]+	332.134						332,1348; 314,1225; 170,0802; 152,0699; 136,0772; 124,0771; 108,0797
9	Gallic acid hexoside	C13H16O10	Gallic acid derivative	3.23155	2			[M-H]-	331.067	331.066	-2.39167	313,0554; 168,0072; 149,9972; 125,0233
10	(Epi)gallocatechin-(epi)gallocatechin	C30H26O14	Proanthocyanidins	3.28	2	[M+H]+	611.14	[M-H]-	609.124	609.124	0	609,1230; 483,0896; 441,0827; 423,0743; 305,0674; 177,0204; 125,0256
11	Dihydroxybenzoic acid glucoside	C13H16O9	Hydroxybenzoic acids	3.43882	2			[M-H]-	315.072	315.071	-2.92283	315,0721; 238,8895; 152,0119; 108,0223
12	(Epi)gallocatechin-(epi)catechin	C30H26O13	Proanthocyanidins	4.05495	2	[M+H]+	595.145	[M-H]-	593.13	593.13	-0.991015	593,1302; 425,0891; 407,0750; 289,0706; 177,0204; 125,0256
13	Esculin	C15H16O9	Hydroxycoumarin	4.215	2			[M-H]-	339.072	339.072	-0.884769	339,0692; 177,0204; 133,0293
14	(Epi)catechin-(Epi)catechin isomer 1	C30H26O12	Proanthocyanidins	4.292	2	[M+H]+	579.149	[M-H]-	577.134	577.135		577,1338; 451,1075; 425,0891; 407,0791; 289,0706; 245,0821; 125,0256
15	(Epi)gallocatechin-(epi)gallocatechin-(epi)catechin	C45H38O20	Proanthocyanidins	4.37753	2	[M+H]+	899.203	[M-H]-	897.188	897.188	-0.111459	897,1938; 729,1501; 711,1348; 593,1302; 407,0750; 303,0510; 289,0741; 261,0443; 243,0293; 177,0204; 125,0233
16	(Epi)gallocatechin-(epi)catechin)-(epi)gallocatechin-(epi)catechin	C60H50O26	Proanthocyanidins	4.50332	2	[M+H]+	1187.27	[M-H]-	1185.25	1185.25	1.18118	1185,2545; 1017,2036; 593,1302; 407,0791; 33,0510; 289,0741; 261,0410; 243,0293; 177,0204; 125,0233
17	Unidentified	C21H24O11		4.62673					451.218			451,2205; 405,2146; 289,0706; 245,0821; 205,0505; 179,0550; 137,0225
18	(+)-Catechin	C15H14O6	Flavan-3-ols	4.67	1	[M+H]+	291.086	[M-H]-	289.073	289.071	-5.8809	289,0741; 245,0821; 203,0711; 151,0394; 125,0256; 123,0447; 109,0287
19	(Epi)gallocatechin-(epi)catechin)-(epi)catechin isomer 1	C45H38O19	Proanthocyanidins	4.72107	2	[M+H]+	883.209	[M-H]-	881.194	881.193	-1.13483	881,1971; 713,1557; 593,1302; 425,0891; 407,0750; 289,0706; 177,0204; 125,0233
20	(Epi)catechin-(Epi)catechin isomer 2	C30H26O12	Proanthocyanidins	4.931	2	[M+H]+	579.151	[M-H]-	577.134	577.134	0.34654	577,1338; 451,1075; 425,0891; 407,0791; 289,0706; 245,0821; 125,0256
21	(Epi)catechin-(Epi)catechin isomer 3	C30H26O12	Proanthocyanidins	5.033	2	[M+H]+	579.151	[M-H]-	577.234	577.134	-173.27	577,1338; 451,1075; 425,0891; 407,0791; 289,0706; 245,0821; 125,0256
22	(Epi)catechin-(Epi)catechin-(epi)catechin isomer 1	C45H38O18	Proanthocyanidins	5.14847	2	[M+H]+	867.214	[M-H]-	865.2	865.198	-2.54277	865,1998; 739,1713; 713,1611; 695,1460; 577,1338; 575,1196; 525,0869; 451,1031; 407,0791; 289,0741; 287,0558; 243,0325; 161,0270; 125,0256
23	(Epi)gallocatechin-(epi)catechin-(epi)catechin isomer 2	C45H38O19	Proanthocyanidins	5.236	2	[M+H]+	883.209	[M-H]-	881.194	881.193	-1.24831	881,1971; 713,1557; 593,1302; 425,0891; 407,0750; 289,0706; 177,0204; 125,0233
24	(-)-Epicatechin	C15H14O6	Flavan-3-ols	5.33715	1	[M+H]+	291.086	[M-H]-	289.073	289.071	-5.8809	289,0741; 245,0821; 203,0711; 151,0394; 125,0256; 123,0447; 109,0287
25	Unidentified	C19H28O10		5.45008					461.166			461,1658; 415,1633; 269,1050; 161,0478
26	(Epi)catechin-(Epi)catechin-(epi)catechin isomer 2	C45H38O18	Proanthocyanidins	5.52345	2	[M+H]+	867.214	[M-H]-	865.199	865.198	-0.697297	865,1998; 739,1713; 713,1611; 695,1460; 577,1338; 575,1196; 525,0869; 451,1031; 407,0791; 289,0741; 287,0558; 243,0325; 161,0270; 125,0256
27	(Epi)catechin-(Epi)catechin-(epi)catechin-(epi)catechin	C60H50O24	Proanthocyanidins	5.68068	2	[M+H]+	1155.28	[M-H]-	1153.26	1153.26	0.953817	1153,2638; 865,2119; 575,1196; 407,0750; 287,0558; 243,0325; 125,0256
28	Myricetin-O-deoxyhexosylhexoside	C27H30O17	Flavonols	5.71213	2	[M+H]+	627.156	[M-H]-	625.141	625.14	-1.26548	316,0247; 287,0211; 271,0256; 259,0243; 242,0221; 214,0272; 179,0002
29	Myricetin-3-O-glucoside	C21H20O13	Flavonols	5.83792	1	[M+H]+	481.098	[M-H]-	479.082	479.082	-0.824494	479,0851; 316,0247; 287,0211; 271,0256; 259,0243; 242,0221; 214,0272; 179,0002
30	Quercetin-3-O-rutinoside (Rutin)	C27H30O16	Flavonols	6.22338	1	[M+H]+	611.161	[M-H]-	609.146	609.146	-0.352789	300,0299; 271,0256; 255,0309
31	Myricetin-3-O-rhamnoside (Myricitrin)	C21H20O12	Flavonols	6.31535	1	[M+H]+	465.102	[M-H]-	463.088	463.088	-0.431884	463,0886; 316,0247; 287,0211; 271,0256
32	Quercetin-3-O-glucoside (Isoquercetin)	C21H20O12	Flavonols	6.45162	1	[M+H]+	465.102	[M-H]-	463.088	463.088	-0.863767	300,0299; 271,0222; 255,0276
33	Kaempferol-3-O-rutinoside (Nicotiflorin)	C27H30O15	Flavonols	6.727	1	[M+H]+	595.166	[M-H]-	593.151	593.151	-0.505774	284,0329; 255,0309; 227,0349
34	Kaempferol-3-O-glucoside (Astragalin)	C21H20O11	Flavonols	7.01528	1	[M+H]+	449.108	[M-H]-	447.093	447.093	-0.894669	284,0329; 255,0309; 227,0349
35	Kaempferol-3-O-rhamnoside (Kaempferin)	C21H20O10	Flavonols	7.60803	1	[M+H]+	433.113	[M-H]-	431.098	431.098	-0.927864	285,0410; 284,0329; 255,0309; 227,0349
36	Phlorizin, formic acid adduct	C21H24O10	Chalcones	7.61	1	[M+Na]+	459.123	[M+HCOOH-H]-	481.134	481.135	0.831368	435,1321; 273,0782; 167,0350
37	Pentahydroxyurs-12-en-28-oic acid hexoside or structural isomer	C36H58O12	Ursane and Taraxastane triterpenoids	7.801	2	[M+Na]+	705.381	[M+HCOOH-H]-	727.391	727.39	-0.824866	727,3936; 681,3891; 519,3339; 501,3251; 451,2814; 407,2939
38	Pentahydroxyursa-12,20(30)-dien-28-oic acid hexoside or structural isomer	C36H56O12	Ursane and Taraxastane triterpenoids	7.83863	2	[M+Na]+	703.367	[M+HCOOH-H]-	725.375	725.375	-0.13786	725,3746; 679,3710; 517,3162; 499,3061; 487,3095; 469,2976; 451,2857; 407,2939
39	Tetrahydroxyurs-12-en-28-oic acid hexoside or structural isomer	C36H58O11	Ursane and Taraxastane triterpenoids	8.1717	2	[M+Na]+	689.387	[M+HCOOH-H]-	711.396	711.396	-0.864217	711,3968; 665,3917; 503,3389; 485,3416; 457,3322; 441,3363; 375,3071
40	Trihydroxy-12,20(30)-ursadien-28-oic acid (Actinidic acid) acetylhexoside or structural isomer	C38H60O12	Ursane and Taraxastane triterpenoids	8.825	2			[M-H]-	707.402	707.401	-1.41363	485,3280; 457,3322; 441,3363; 419,3064; 409,3121; 393,3219; 375,3071; 359,2803
41	Pentahydroxyurs-12-en-28-oic acid or structural isomer	C30H48O7	Ursane and Taraxastane triterpenoids	10.161	2	[M+Na]+	543.33	[M+HCOOH-H]-	565.338	565.338	-0.353771	519,3333; 501,3226; 459,3094; 409,3097; 391,3006
42	Unidentified	C52H80O22		10.78			1079.5		1055.51		#DIV/0!	1055,5088; 813,4397; 731,4039; 725,3959; 653,4070; 569,3548	1079,5013; 609,3751; 493,1144
43	Unidentified	C52H80O22		11.21			1079.5		1055.51		#DIV/0!	1055,5040; 1008,6960; 813,4631; 731,3958; 725,4022; 653,4085; 569,3519; 503,3344
44	Unidentified	C54H84O22		11.78			1107.54		1083.54		#DIV/0!	1023,4800; 933,4857; 889,5040; 753,4237; 681,4372; 611,3983
45	Tetrahydroxyurs-12-en-28-oic acid or structural isomer	C30H48O6	Ursane and Taraxastane triterpenoids	12.12	2	[M+Na]+	527.334	[M+HCOOH-H]-	549.343	549.343	-0.182036	503,334; 485,3270; 399,8663	487,3414; 439,3207; 423,3250; 405,3157; 247,1689; 235,1700; 217,1601; 201,1641; 189,1641; 187,1483; 159,1163; 145,1018; 133,1024; 119,0854; 105,0706
46	Trihydroxy-12,20(30)-ursadien-28-oic acid (Actinidic acid) or structural isomer 1	C30H46O5	Ursane and Taraxastane triterpenoids	12.3304	2	[M-H2O]+	469.332	[M+HCOOH-H]-	531.332	531.332	0.941031	485.327	469,3333; 451,3224; 423,3195; 405,3124; 261,1841; 247,1686; 235,1171; 217,1598; 201,1666; 199,1495; 189,1656; 187,1482; 173,1323; 159,1170; 145,0987; 133,1014; 119,0859
47	Coumaroyl tetrahydroxyurs-12-en-28-oic acid or structural isomer 1	C39H54O8	Ursane and Taraxastane triterpenoids	12.434	2	[M+Na]+	673.372	[M-H]-	649.375	649.374	-0.923967	649,3773; 605,3862; 145,0296; 119,0514; 117,0355
48	Trihydroxyolean-12-en-28-oic acid or structural isomer	C30H48O5	Oleanane triterpenoids	12.56	2	[M+Na]+	511.34	[M+HCOOH-H]-	533.347	533.348	0.937475	487.341	471,3470; 453,3367; 435,3268; 425,3421; 407,3329; 395,2896; 389,3378; 247,1718; 233,1927; 219,1781; 201,1637; 187,1482; 159,1170; 145,1012; 119,0859
49	Tetrahydroxyursa-12, 20(30)-dien-28-oic acid or structural isomer	C30H46O6	Ursane and Taraxastane triterpenoids	12.6425	2	[M-H2O]+	485.326	[M+HCOOH-H]-	547.328	547.327	-1.09057	501,3251; 483,3127; 471,3127; 453,3025	485,3234; 467,3147; 449,3039; 439,3179; 421,3059; 403,2970; 369,2883; 323,2773; 247,1686; 233,1552; 215,1448; 187,1482; 159,1170; 145,1012; 119,0859
50	Trihydroxyurs-12-en-28-oic acid or structural isomer 1	C30H48O5	Ursane and Taraxastane triterpenoids	12.7264	2	[M-H2O]+	471.347	[M+HCOOH-H]-	533.348	533.348	-1.07585	487.345	471,3470; 453,3366; 435,3254; 425,3411; 407,3308; 389,3203; 283,2421; 261,1852; 249,1850; 219,1754; 203,1795; 201,1640; 189,1642; 187,1487; 175,1486; 145,1013; 133,1013; 119,0860
51	Trihydroxyurs-12-en-28-oic acid or structural isomer 2	C30H48O5	Ursane and Taraxastane triterpenoids	12.7997	2	[M-H2O]+	471.347	[M+HCOOH-H]-	533.348	533.348	-1.07585	487.345	471,3470; 453,3366; 435,3254; 425,3411; 407,3308; 389,3203; 283,2421; 261,1852; 249,1850; 219,1754; 203,1795; 201,1640; 189,1642; 187,1487; 175,1486; 145,1013; 133,1013; 119,0860
52	Coumaroyl tetrahydroxyurs-12-en-28-oic acid or structural isomer 2	C39H54O8	Ursane and Taraxastane triterpenoids	12.905	2	[M+Na]+	673.372	[M-H]-	649.375	649.374	-0.923967	649,3773; 605,3862; 145,0296; 119,0514; 117,0355
53	Digalactosyl monoacylglycerol (C18:3)	C33H56O14	Glycolipids	13.064	2	[M+Na]+	699.357	[M+HCOOH-H]-	721.365	721.365	-0.831757	675,3651; 415,1466; 397,1346; 277,2168; 235,0833
54	Coumaroyl tetrahydroxyurs-12-en-28-oic acid or structural isomer 3	C39H54O8	Ursane and Taraxastane triterpenoids	13.085	2	[M+Na]+	673.372	[M-H]-	649.375	649.374	-0.923967	649,3773; 605,3862; 145,0296; 119,0514; 117,0355
55	Trihydroxyurs-12-en-28-oic acid or structural isomer 3	C30H48O5	Ursane and Taraxastane triterpenoids	13.418	2	[M+Na]+	551.339	[M+HCOOH-H]-	533.348	533.348	0.187495	487.343	471,3470; 453,3366; 435,3254; 425,3411; 407,3308; 389,3203; 247,1686; 221,1541; 201,1637; 187,1482; 175,1488; 159,1196; 133,1014; 119,0881
56	Trihydroxyurs-12-en-28-oic acid or structural isomer 4	C30H48O5	Ursane and Taraxastane triterpenoids	13.4868	2	[M+Na]+	551.339	[M+HCOOH-H]-	533.348	533.348	0.187495	487.343	471,3470; 453,3366; 435,3254; 425,3411; 407,3308; 389,3203; 247,1686; 221,1541; 201,1637; 187,1482; 175,1488; 159,1196; 133,1014; 119,0881
57	Monogalactosyl monoacylglycerol (C18:3)	C27H46O9	Glycolipids	13.89	2	[M+Na]+	537.304	[M+HCOOH-H]-	559.312	559.312	0.178791	513,3065; 277,2168; 253,0930; 235,0833; 179,0577; 161,0426
58	Trihydroxy-12,20(30)-ursadien-28-oic acid (Actinidic acid) or structural isomer 2	C30H46O5	Ursane and Taraxastane triterpenoids	13.97	2	[M+H]+	487.342	[M+HCOOH-H]-	531.332	531.332	-0.188206	485,3278; 455,3170; 437,3063
59	Coumaroyl trihydroxyurs-12-en-28-oic acid or structural isomer 1	C39H54O7	Ursane and Taraxastane triterpenoids	14.123	2			[M-H]-	633.38	633.379	-1.10518	633,3796; 513,3297; 469,3376; 145,0306; 119,0516; 117,0349
60	Dihydroxyolean-12-en-28-oic acid or structural isomer	C30H48O4	Oleanane triterpenoids	14.18	2	[M-H2O]+	455.353	[M+HCOOH-H]-	517.353	517.353	-0.193292	471.348	455,3511; 437,3393; 409,3459; 391,3302; 249,1859; 205,1581; 203,1793; 189,1656; 187,1482; 177,1633; 133,1014; 119,0859
61	Dihydroxyurs-12-en-28-oic acid or structural isomer	C30H48O4	Ursane and Taraxastane triterpenoids	14.29	2	[M-H2O]+	455.353	[M+HCOOH-H]-	517.353	517.353	-0.386583	471.348	455,3511; 437,3393; 409,3459; 391,3302; 249,1859; 205,1581; 203,1793; 189,1656; 187,1482; 177,1633; 133,1014; 119,0859
62	Maslinic acid	C30H48O4	Oleanane triterpenoids	14.33	1	[M-H2O]+	455.353	[M-H+]-	471.347	471.347	0.133447	471.348
63	Corosolic acid	C30H48O4	Ursane and Taraxastane triterpenoids	14.46	1	[M-H2O]+	455.352	[M-H+]-	471.347	471.347	0.133447	471.348
64	Coumaroyl trihydroxyurs-12-en-28-oic acid or structural isomer 2	C39H54O7	Ursane and Taraxastane triterpenoids	14.748	2			[M-H+]-	633.38	633.379	-1.10518	633,3796; 513,3297; 469,3376; 145,0306; 119,0516; 117,0349
65	Coumaroyl dihydroxyurs-12-en-28-oic acid or structural isomer 1	C39H54O6	Ursane and Taraxastane triterpenoids	15.235	2			[M-H+]-	617.385	617.384	-1.29579	617,3848; 497,3323; 453,3360; 145,0306; 119,0516; 117,0349
66	Coumaroyl dihydroxyurs-12-en-28-oic acid or structural isomer 2	C39H54O6	Ursane and Taraxastane triterpenoids	15.42	2			[M-H+]-	617.385	617.384	-1.29579	617,3848; 497,3323; 453,3360; 145,0306; 119,0516; 117,0349
67	Violaxanthin or structural isomer	C40H56O4	Carotenoids	15.87	2	[M]+	600.418						600,4199; 520,3537; 352,2406; 221,1541
68	Oleanolic acid	C30H48O3	Oleanane triterpenoids	15.941	1	[M-H2O]+	439.357	[M-H+]-	455.352	455.353	1.53727	455.352
69	Ursolic acid	C30H48O3	Ursane and Taraxastane triterpenoids	15.97	1	[M-H2O]+	439.357	[M-H+]-	455.352	455.353	0.65883	455,3516; 407,3351
